# Supplementary material for: Spatio-temporal differences in leaf physiology are associated with fire, not drought, in a clonally integrated shrub
Source: AoB Plants. 2021 Jun 9;13(4):plab037. doi: 10.1093/aobpla/plab037 (PMC8317628; doi:10.1093/aobpla/plab037)
Supplement: plab037_suppl_Supplementary_Materials [file plab037_suppl_supplementary_materials.zip]

Archive with 4 entries (4 files):
- plab037_suppl_supplementary S3.Rmd
- plab037_suppl_Wedel_SupportingInfo_Revised.pdf
- plab037_suppl_supplementary S1.Rmd
- plab037_suppl_supplementary S2.Rmd
