# Supplementary material for: Spatio-temporal differences in leaf physiology are associated with fire, not drought, in a clonally integrated shrub
Source: AoB Plants. 2021 Jun 9;13(4):plab037. doi: 10.1093/aobpla/plab037 (PMC8317628; doi:10.1093/aobpla/plab037)
Supplement: plab037_suppl_Supplementary_Materials [file plab037_suppl_supplementary_materials.zip › plab037_suppl_supplementary S3.Rmd]

---
title: "2018 Leaf Traits"
output: html_notebook
---

# Load Packages
```{r}
library(tidyverse)
library(plotrix)
library(ggpubr)
library(lme4)
library(car)
library(emmeans)
```

# Load Data
```{r}
setwd("~/Documents/manuscripts/dogwood physiology 2019/R code/Final Code")

# leaf isotope data
iso=read.csv("dogwood_isotope_2018.csv", header=TRUE)

# leaf trait data
leaf=read.csv("leaf_traits_2018.csv", header=TRUE)
```

```{r}
# Year, Shrub_ID, and Location_ID as factors
#iso$Year = as.factor(iso$Year)
leaf$RecYear = as.factor(leaf$RecYear)
iso$RecYear = as.factor(iso$RecYear)

#iso$Shrub_ID = as.factor(iso$Shrub_ID)
leaf$Shrub_ID = as.factor(leaf$Shrub_ID)
iso$Shrub_ID = as.factor(iso$Shrub_ID)
  
#iso$Location_ID = as.factor(iso$Location_ID)
leaf$Location_ID = as.factor(leaf$Location_ID)
iso$Location_ID = as.factor(iso$Location_ID)

# DOY as character
iso$DOY = as.character(iso$DOY)
leaf$DOY = as.character(leaf$DOY)
```

```{r}
# SLA mm2/mg
leaf$SLA <- (leaf$Leaf_Area*100)/(leaf$Dry_g*1000)
# LMA g/m2
leaf$LMA <- (leaf$Dry_g)/(leaf$Leaf_Area*0.0001)
```
```{r}
# Create dataset that averages variables for each shrub and position (averages over the 4 leaves)
leaf_avg <- leaf %>% group_by(RecYear, Watershed, Location_ID, Shrub_ID, RecMonth, DOY) %>%
  summarize(Dry_g = mean(Dry_g, na.rm=TRUE),
            Leaf_Area = mean(Leaf_Area, na.rm=TRUE),
            SLA = mean(SLA, na.rm=TRUE),
            LMA = mean(LMA, na.rm=TRUE),
            Shrub_Area = mean(Shrub_Area, na.rm=TRUE))
```

```{r}
# joining isotope data and leaf trait data
joint <- left_join(leaf_avg, iso, by=c("Watershed", "Shrub_ID", "Location_ID", "RecMonth", "DOY", "RecYear"))
```
```{r}
joint$DOY_num = joint$DOY
joint$DOY_num = as.numeric(joint$DOY_num)

# scale shrub area and DOY for a mean of 0 and standard deviation of 1 for statistical analysis
joint$Area_scale <- scale(joint$Shrub_Area)
joint$DOY_scale <- scale(joint$DOY_num)
```

# Leaf traits calculations
```{r}
# percent N to mol/m2

# percent N to mg of N per g of leaf
joint$mg_g <- (joint$n_perc/100)*1000

#percent to g of N per g of leaf
joint$g_g <- joint$mg_g/1000

# g of N to g per m2
joint$g_m2 <- joint$g_g*joint$LMA

# mol of N per m2
joint$mol_m2 <- joint$g_m2/14.0067
```

```{r}
options(contrasts = c("contr.sum", "contr.poly"))
```

# N content (mg_g) Analysis

#### Model
```{r}
n_mg_g_2018 <- lmer(mg_g ~ Watershed*Location_ID*DOY_scale+Area_scale+(1|Shrub_ID), data=joint, REML=TRUE)
```

#### Diagnostic plots
```{r}
par(mfrow=c(2,2))
hist(joint$mg_g)
qqnorm(resid(n_mg_g_2018))
plot(fitted(n_mg_g_2018), residuals(n_mg_g_2018))
```

#### Summary
```{r}
summary(n_mg_g_2018)
```

#### Type 3 ANOVA and pairwise comparisons
```{r}
Anova(n_mg_g_2018, test.statistic = "F", type=3)
```
```{r}
emmeans(n_mg_g_2018, pairwise~Location_ID*Watershed)
```

#LMA Analysis
#### Model
```{r}
lma2018 <- lmer(LMA ~ Watershed*Location_ID*DOY_scale+Area_scale+(1|Shrub_ID), data=joint, REML=TRUE)
```

#### Diagnostic Plots
```{r}
par(mfrow=c(2,2))
hist(joint$LMA)
qqnorm(resid(lma2018))
plot(fitted(lma2018), residuals(lma2018))
```

#### Summary
```{r}
summary(lma2018)
```

#### Type 3 ANOVA and pairwise comparisons
```{r}
Anova(lma2018, test.statistic = "F", type=3)
```
```{r}
emmeans(lma2018, pairwise~Location_ID*Watershed)
```

# 13C (WUE) Analysis
#### Model
```{r}
C132018 <- lmer(c_sam ~ Watershed*Location_ID*DOY_scale+Area_scale+(1|Shrub_ID), data=joint, REML=TRUE)
```

#### Diagnostic Plots
```{r, echo=FALSE}
par(mfrow=c(2,2))
hist(iso$c_sam)
qqnorm(resid(C132018))
plot(fitted(C132018), residuals(C132018))
```
#### Summary output
```{r, echo=FALSE}
summary(C132018)
```


#### Type 3 ANOVA and pairwise comparisons
```{r}
Anova(C132018, type=3, test.statistic="F")
```
```{r}
emmeans(C132018, pairwise~Location_ID*Watershed)
```

# PNUE
Photosynthetic Nitrogen Use Efficiency.

#### Cleaning data
Have to remove any shrubs or locations within shrubs from the leaf traits dataset that had poor gas exchange values. This makes it so the gas exchange data and leaf trait data have the same number of rows. 
```{r}
joint_red <- joint %>% filter(!(c(Watershed %in% '4a' & Shrub_ID %in% 35:40 & DOY %in% '176')),
                             !c(Watershed %in% '4b' & Shrub_ID %in% c(1,10:15,20) & DOY %in% '176'),
                             !c(Watershed %in% '4b' & Shrub_ID %in% 10 & DOY %in% '184'),
                             !c(Watershed %in% '4b' & Shrub_ID %in% 14 & DOY %in% '184' & Location_ID %in% 5),
                             !c(Watershed %in% '4b' & Shrub_ID %in% 19 & DOY %in% '184' & Location_ID %in% 1),
                             !c(Watershed %in% '4a' & Shrub_ID %in% 22 & DOY %in% '230' & Location_ID %in% 1))
```

#### Load gas exchange data
```{r}
gasx <- read.csv("gasx_final.csv", header=TRUE)
```
```{r}
# only working with 2018 data
gasx2018 <- gasx %>% filter(RecYear==2018)
```

#### Clean gas exchange data
```{r}
# convert Shrub_ID, DOY, Location_ID, and Year to factors
gasx2018$Shrub_ID <- as.factor(gasx2018$Shrub_ID)
gasx2018$DOY <- as.factor(gasx2018$DOY)
gasx2018$Location_ID <- as.factor(gasx2018$Location_ID)
gasx2018$Year <- as.factor(gasx2018$RecYear)
gasx2018$Watershed <- as.factor(gasx2018$Watershed)
```
```{r}
# PNUE is calculated based on gas exchange (C assimilation) and N content in the leaves. June leaves were collected after gas exchange. Leaves and gas exchange were collected on the same day for all other samplig dates. 

# convert day 176 to 162 and 163 to fit gas exchange data
joint_red <- joint_red %>% mutate(DOY = if_else(DOY == '176' & Watershed == '4a', '162', DOY))
joint_red <- joint_red %>% mutate(DOY = if_else(DOY == '176' & Watershed == '4b', '163', DOY))
```
```{r}
gasx2018$RecYear <- as.factor(gasx2018$RecYear)

# joining gas exchange data and leaf trait data
joint_gasx <- inner_join(joint_red, gasx2018, by=c("RecYear", "RecMonth", "DOY", "Watershed", "Shrub_ID", "Location_ID"))
```

#### Calculate PNUE
```{r}
#PNUE umol per mol N per sec
joint_gasx$pnue_mol <- joint_gasx$Photo/joint_gasx$mol_m2
#PNUE umol per g N per s
joint_gasx$pnue_g <- joint_gasx$Photo/joint_gasx$g_m2
```

# PNUE Analysis

#### Model
```{r}
# Boundary is singualr fit meaning the random effect does not explain any variance. Random effect kept in the model for consistency and to account for repeated measures. 
pnue2018 <- lmer(pnue_g ~ Watershed*Location_ID*DOY_scale+Area_scale+(1|Shrub_ID), data=joint_gasx, REML=TRUE)
```

#### Diagnostic plots
```{r}
par(mfrow=c(2,2))
hist(joint_gasx$pnue_g)
qqnorm(resid(pnue2018))
plot(fitted(pnue2018), residuals(pnue2018))
```

#### Summary
```{r}
summary(pnue2018)
```

#### Type 3 ANOVA and pairwise comparisons
```{r}
Anova(pnue2018, test.statistic = "F", type=3)
```
```{r}
emmeans(pnue2018, pairwise~Location_ID*Watershed)
```
