# Supplementary material for: Spatio-temporal differences in leaf physiology are associated with fire, not drought, in a clonally integrated shrub
Source: AoB Plants. 2021 Jun 9;13(4):plab037. doi: 10.1093/aobpla/plab037 (PMC8317628; doi:10.1093/aobpla/plab037)
Supplement: plab037_suppl_Supplementary_Materials [file plab037_suppl_supplementary_materials.zip › plab037_suppl_supplementary S1.Rmd]

---
title: "R Notebook"
output: html_notebook
---


# Load packages
```{r, include=FALSE}
library(rmarkdown)
library(knitr)
library(tidyverse)
library(plotrix)
library(car)
library(lme4)
library(emmeans)
library(effects)
library(gdata)
```

# Load gas exchange data
```{r, include=FALSE}
# Load data
setwd("~/Documents/manuscripts/dogwood physiology 2019/R code/Final Code")
# gas exchange 2015
gasx = read.csv("gasx_final.csv", header=TRUE)
```
```{r, include=FALSE}
# Shrub ID, Location ID, Year, and Watersheds as factors. 
gasx$Shrub_ID = as.factor(gasx$Shrub_ID)
gasx$Location_ID = as.factor(gasx$Location_ID)

gasx$RecYear = as.factor(gasx$RecYear)
gasx$Watershed = as.factor(gasx$Watershed)
gasx$DOY = as.factor(gasx$DOY)

# DOY as numeric
gasx$DOY_num = as.character(gasx$DOY)
gasx$DOY_num = as.numeric(gasx$DOY_num)
```
```{r, include=FALSE}
# scale area and DOY for statistical analysis. Mean of 0, Standard deviation of 1. 
gasx$Area_scale <- scale(gasx$Area)
gasx$DOY_scale <- scale(gasx$DOY_num)
```

```{r, include=FALSE}
# calculate instantaneous WUE
gasx$wue_instant = gasx$Photo/gasx$Cond
```
```{r, include=FALSE}
# set contrasts for models
options(contrasts=c("contr.sum","contr.poly"))
```

# 2015 Analyses
Comparing locations (1-5) within clonal shrubs
```{r, include=FALSE}
#subset 2015 data
gas2015<-filter(gasx, RecYear=="2015")
#dropping 2018 data entirely from subsetted data
gas2015<-drop.levels(gas2015)
```
<br>

#### Anet Model
```{r}
# no significant interaction between Location and DOY
photo2015<-lmer(Photo~Location_ID*DOY_scale+Area_scale+(1|Shrub_ID), data=gas2015, REML=TRUE)
```

<br>

##### Diagnostic Plots
```{r, echo=FALSE}
par(mfrow=c(2,2))
hist(gas2015$Photo)
qqnorm(resid(photo2015))
plot(fitted(photo2015), residuals(photo2015))
```
<br>

##### Summary output
```{r, echo=FALSE}
summary(photo2015)
```
<br>

##### Type 3 ANOVA and pairwise comparisons
```{r, echo=FALSE}
Anova(photo2015, test.statistic = "F", type=3)
```

```{r}
emmeans(photo2015, pairwise~Location_ID)
```

<br>

#### gs Model
```{r}
# no significant interaction between Location and DOY
g2015<-lmer(Cond~Location_ID*DOY_scale+Area_scale+(1|Shrub_ID), data=gas2015, REML=TRUE)
```

##### Diagnostic Plots
```{r, echo=FALSE}
par(mfrow=c(2,2))
hist(gas2015$Cond)
qqnorm(resid(g2015))
plot(fitted(g2015), residuals(g2015))
```

##### Summary output
```{r, echo=FALSE}
summary(g2015)
```

##### Type 3 ANOVA and pairwise comparisons
No significant differences
```{r}
Anova(g2015, test.statistic = "F", Type=3)
```

```{r}
emmeans(g2015, pairwise~Location_ID)
```

#### E Model
```{r}
# no significant interaction between Location and DOY
E2015<-lmer(Trmmol~Location_ID*DOY_scale+Area_scale+(1|Shrub_ID), data=gas2015, REML=TRUE)
```
<br>

##### Diagnostic Plots
```{r, echo=FALSE}
par(mfrow=c(2,2))
hist(gas2015$Trmmol)
qqnorm(resid(E2015))
plot(fitted(E2015), residuals(E2015))
```
<br>

##### Summary output
```{r}
summary(E2015)
```

##### Type 3 ANOVA and pairwise comparisons
```{r}
Anova(E2015, test.statistic = "F", Type=3)
```
```{r}
emmeans(E2015, pairwise~Location_ID)
```

#### WUE Model
No significant interaction between location and DOY
```{r}
# no significant interaction between Location and DOY
wue2015<-lmer(wue_instant~Location_ID*DOY_scale+Area_scale+(1|Shrub_ID), data=gas2015, REML=TRUE)
```
<br>

##### Diagnostic Plots
```{r, echo=FALSE}
par(mfrow=c(2,2))
hist(gas2015$wue_instant)
qqnorm(resid(wue2015))
plot(fitted(wue2015), residuals(wue2015))
```
<br>

##### Summary output
```{r, echo=FALSE}
summary(wue2015)
```
<br>

##### Type 3 ANOVA and pairwise comparisons
```{r}
Anova(wue2015, test.statistic="F", type=3)
```

```{r}
emmeans(wue2015, pairwise~Location_ID)
```

# 2018 Analyses
Comparing watersheds (time since burn) and locations (center and periphery)
```{r, include=FALSE}
# subset 2018
gas2018<-filter(gasx, RecYear=="2018")
```

<br>

#### Anet Model
```{r}
photo2018 <- lmer(Photo~Watershed*Location_ID*DOY_scale+Area_scale+(1|Shrub_ID), data=gas2018, REML=TRUE)
```

<br>

##### Diagnostic Plots
```{r, echo=FALSE}
par(mfrow=c(2,2))
hist(gas2018$Photo)
qqnorm(resid(photo2018))
plot(fitted(photo2018), residuals(photo2018))
```
<br>

##### Summary output
```{r, echo=FALSE}
summary(photo2018)
```

<br>

##### Type 3 ANOVA
```{r, echo=FALSE}
Anova(photo2018, test.statistic = "F", type=3)
```

```{r}
emmeans(photo2018, pairwise~Location_ID|Watershed*DOY_scale)
```
<br>

#### gs Model
```{r}
# This is log transformed to meet the assumptions
g2018 <- lmer(log(Cond)~Watershed*Location_ID*DOY_scale+Area_scale+(1|Shrub_ID), data=gas2018, REML=TRUE)
```

##### Diagnostic Plots
```{r, echo=FALSE}
par(mfrow=c(2,2))
hist(gas2018$Cond)
qqnorm(resid(g2018))
plot(fitted(g2018), residuals(g2018))
```

##### Summary output
```{r, echo=FALSE}
summary(g2018)
```

##### Type 3 ANOVA and pairwise comparisons
```{r}
Anova(g2018, test.statistic = "F", type=3)
```

```{r}
emmeans(g2018, pairwise~ pairwise~Location_ID|Watershed*DOY_scale)
```

#### E Model
```{r}
E2018 <- lmer(Trmmol~Watershed*Location_ID*DOY_scale+Area_scale+(1|Shrub_ID), data=gas2018, REML=TRUE)
```
<br>

##### Diagnostic Plots
```{r, echo=FALSE}
par(mfrow=c(2,2))
hist(gas2018$Trmmol)
qqnorm(resid(E2018))
plot(fitted(E2018), residuals(E2018))
```
<br>

##### Summary output
```{r, echo=FALSE}
summary(E2018)
```
<br>

##### Type 3 ANOVA and pairwise comparisons
```{r, echo=FALSE}
Anova(E2018, test.statistic = "F", type=3)
```
```{r}
emmeans(E2018, pairwise~ pairwise~Location_ID|Watershed*DOY_scale)
```

#### WUE Model
```{r}
wue2018 <- lmer(wue_instant~Watershed*Location_ID*DOY_scale+Area_scale+(1|Shrub_ID), data=gas2018, REML=TRUE)
```
<br>

##### Diagnostic Plots
```{r, echo=FALSE}
par(mfrow=c(2,2))
hist(gas2018$wue_instant)
qqnorm(resid(wue2018))
plot(fitted(wue2018), residuals(wue2018))
```
<br>

##### Summary output
```{r, echo=FALSE}
summary(wue2018)
```
<br>

##### Type 3 ANOVA and pairwise comparisons
```{r}
Anova(wue2018, test.statistic="F", type=3)
```
```{r}
emmeans(wue2018, pairwise~ pairwise~Location_ID|Watershed*DOY_scale)
```

# 2015 and 2018 Analyses
Comparing years (wet vs dry) and location (center vs periphery)
```{r, include=FALSE}
gasx4b <- gasx %>% filter(Watershed %in% '4b' & Location_ID %in% c('1', '5'))
```
<br>

#### Anet Model
```{r}
photo4b <- lmer(Photo~RecYear*Location_ID*DOY_scale+Area_scale+(1|Shrub_ID), data=gasx4b, REML=TRUE)
```

<br>

##### Diagnostic Plots
```{r, echo=FALSE}
par(mfrow=c(2,2))
hist(gasx4b$Photo)
qqnorm(resid(photo4b))
plot(fitted(photo4b), residuals(photo4b))
```
<br>

##### Summary Output
```{r, echo=FALSE}
summary(photo4b)
```
<br>

##### Type 3 ANOVA and pairwise comparisons
```{r, echo=FALSE}
Anova(photo4b, test.statistic="F", type=3)
```

```{r, echo=FALSE}
emmeans(photo4b, pairwise~RecYear|Location_ID*DOY_scale)
```

#### gs Model
```{r}
# Note: Singular fit because no variation due to Shrub ID, but random effect is kept in model for consistency.
g4b <- lmer(Cond~Location_ID*RecYear*DOY_scale+Area_scale+(1|Shrub_ID), data=gasx4b, REML=TRUE)
```

##### Diagnostic Plots
```{r, echo=FALSE}
par(mfrow=c(2,2))
hist(gasx4b$Cond)
qqnorm(resid(g4b))
plot(fitted(g4b), residuals(g4b))
```

<br>

##### Summary Output
```{r, echo=FALSE}
summary(g4b)
```
<br>

##### Type 3 ANOVA and pairwise comparisons
```{r}
Anova(g4b, test.statistic = "F", type=3)
```

```{r, echo=FALSE}
emmeans(g4b, pairwise~RecYear|Location_ID*DOY_scale)
```

#### E Model
```{r}
E4b <- lmer(Trmmol~Location_ID*RecYear*DOY_scale+Area_scale+(1|Shrub_ID), data=gasx4b, REML=TRUE)
```
<br>

##### Diagnostic Plots
```{r, echo=FALSE}
par(mfrow=c(2,2))
hist(gasx4b$Trmmol)
qqnorm(resid(E4b))
plot(fitted(E4b), residuals(E4b))
```
<br>

##### Summary Output
```{r, echo=FALSE}
summary(E4b)
```
<br>

##### Type 3 ANOVA and pairwise comparisons
```{r, echo=FALSE}
Anova(E4b, test.statistic = "F", type=3)
```
```{r, echo=FALSE}
emmeans(E4b, pairwise~RecYear|Location_ID*DOY_scale)
```

#### WUE Model
```{r}
wue4b <- lmer(wue_instant~Location_ID*RecYear*DOY_scale+Area_scale+(1|Shrub_ID), data=gasx4b, REML=TRUE)
```
<br>

##### Diagnostic Plots
```{r, echo=FALSE}
par(mfrow=c(2,2))
hist(gasx4b$wue_instant)
qqnorm(resid(wue4b))
plot(fitted(wue4b), residuals(wue4b))
```
<br>

##### Summary Output
```{r, echo=FALSE}
summary(wue4b)
```

<br>

##### Type 3 ANOVA and pairwise comparisons
```{r}
Anova(wue4b, test.statistic = "F", type=3)
```

```{r, echo=FALSE}
emmeans(wue4b, pairwise~RecYear|Location_ID*DOY_scale)
```
