# Supplementary material for: Spatio-temporal differences in leaf physiology are associated with fire, not drought, in a clonally integrated shrub
Source: AoB Plants. 2021 Jun 9;13(4):plab037. doi: 10.1093/aobpla/plab037 (PMC8317628; doi:10.1093/aobpla/plab037)
Supplement: plab037_suppl_Supplementary_Materials [file plab037_suppl_supplementary_materials.zip › plab037_suppl_supplementary S2.Rmd]

---
title: "R Notebook"
output: html_notebook
---

# Load Packages
```{r, include=FALSE}
library(rmarkdown)
library(knitr)
library(tidyverse)
library(plotrix)
library(car)
library(lme4)
library(emmeans)
library(effects)
library(gdata)
library(ggpubr)
```

# Load data
```{r, include=FALSE}
setwd("~/Documents/manuscripts/dogwood physiology 2019/R code/Final Code")
wp = read.csv("water_potential_2015.csv", header=TRUE)
precip = read.csv("precip_2015_data.csv", header=TRUE)

# Year, Shrub ID, Location ID as factors
wp$RecYear <- as.factor(wp$RecYear)
wp$Shrub_ID <- as.factor(wp$Shrub_ID)
wp$Location_ID <- as.factor(wp$Location_ID)
# DOY as numeric
wp$DOY_num <- as.character(wp$DOY)
wp$DOY_num <- as.numeric(wp$DOY_num)

# Add column with Day of Year (DOY) to the Precipitation dataset
precip$DOY = 91:273

# scale shrub area and DOY for mean of 0 and Std dev of 1
wp$Area_scale <- scale(wp$Area)
wp$DOY_scale <- scale(wp$DOY_num)

# set contrasts for models
options(contrasts=c("contr.sum","contr.poly"))
```
<br>

# 2015 Predawn Water Potential
#### Model
```{r}
pre2015<-lmer(PD_Mpa~Location_ID*DOY_scale+Area_scale+(1|Shrub_ID), REML=TRUE, data=wp)
```
<br>

#### Diagnostic Plots
```{r, echo=FALSE}
par(mfrow=c(1,2))
qqnorm(resid(pre2015))
plot(fitted(pre2015), residuals(pre2015))
```
<br>

#### Summary output
```{r}
summary(pre2015)
```

#### Type 3 ANOVA
```{r}
Anova(pre2015, test.statistic="F", type=3)
```
<br>

# 2015 Midday Water Potential
#### Model
```{r}
mid2015<-lmer(MD_Mpa~Location_ID*DOY_scale+Area_scale+(1|Shrub_ID), REML=TRUE, data=wp)
```
<br>

#### Diagnostic Plots
```{r, echo=FALSE}
par(mfrow=c(1,2))
qqnorm(resid(mid2015))
plot(fitted(mid2015), residuals(mid2015))
```
<br>

#### Summary output
```{r, echo=FALSE}
summary(mid2015)
```

#### Type 3 ANOVA and pairwise comparisons
```{r}
Anova(mid2015, test.statistic = "F", test=3)
```
```{r}
emmeans(mid2015, pairwise~Location_ID)
```

# Figures
```{r,include=FALSE}
wp.pre <- filter(wp) %>% group_by(DOY, Location_ID) %>%
  summarize (mean = mean(PD_Mpa, na.rm=TRUE),
             se = std.error(PD_Mpa, na.rm=TRUE))
```
```{r, include=FALSE}
cbp2 <- c("#000000", "#E69F00", "#56B4E9", "#009E73", "#0072B2", "#D55E00", "#CC79A7")
```
```{r}
wp_pre<-ggplot()+
  geom_point(aes(x=DOY, y=mean, color=Location_ID), data=wp.pre, size=1)+
  geom_errorbar(aes(x=DOY, y=mean, ymin=mean-se, ymax=mean+se, color=Location_ID), data=wp.pre, width=0.1, size=0.3)+
  geom_line(aes(x=DOY, y=mean, color=Location_ID), data=wp.pre, size=0.4)+
  #geom_bar(aes(x=DOY, y=Precip..total.mm./100-2), stat="identity", data=precip1)+
  scale_x_continuous(limits=c(152, 255))+
  #scale_y_continuous(sec.axis=sec_axis(~.*100+2, name="Precipitation (mm)", breaks=seq(0,100,50)),
   #                  limits=c(-.9,0))+
  labs(x=expression(Day~of~Year), y=expression(Predawn~(MPa), color="Location"))+
  scale_colour_manual(values=cbp2, name="Location")+
  ylab(expression(paste(psi[pd]~(MPa))))+
  annotate(geom="text", x=152, y=-0.05, label="A", size=3)+
  theme_classic()+
  theme(panel.background=element_rect(fill=NA), panel.border=element_rect(fill=NA, size=1), axis.title.y.right=element_text(hjust=.96, vjust=2, size=8), axis.title.y.left=element_text(size=8), axis.title.x=element_blank(), axis.text.y=element_text(size=8, color="black"), axis.text.x=element_blank(), axis.ticks.x=element_line(color="black"), legend.position="top", legend.title=element_text(size=8), legend.text=element_text(size=8))
```

```{r, include=FALSE}
wp.mid <- wp %>% group_by(DOY, Location_ID) %>%
  summarize (mean = mean(MD_Mpa, na.rm=TRUE),
             se = std.error(MD_Mpa, na.rm=TRUE))
```
```{r}
wp_mid<-ggplot()+
  geom_point(aes(x=DOY, y=mean, color=Location_ID), data=wp.mid, size=1)+
  geom_errorbar(aes(x=DOY, y=mean, ymin=mean-se, ymax=mean+se, color=Location_ID), data=wp.mid, width=0.1, size=0.3)+
  geom_line(aes(x=DOY, y=mean, color=Location_ID), data=wp.mid, size=0.4)+
  #geom_bar(aes(x=DOY, y=Precip..total.mm./100-2), stat="identity", data=precip1)+
  scale_x_continuous(limits=c(152, 255))+
  #scale_y_continuous(sec.axis=sec_axis(~.*100+2, name="Precipitation (mm)", breaks=seq(0,100,50)),
   #                  limits=c(-.9,0))+
  labs(x=expression(Day~of~Year), y=expression(Predawn~(MPa), color="Location"))+
  scale_colour_manual(values=cbp2, name="Location")+
 ylab(expression(paste(psi[md]~(MPa))))+
  annotate(geom="text", x=152, y=-0.10, label="B", size=3)+
  scale_y_continuous(limits=c(-2.5,0), breaks=seq(-2.5, 0.5, 0.5))+
  theme_classic()+
  theme(panel.background=element_rect(fill=NA), panel.border=element_rect(fill=NA, size=1), axis.title.y.right=element_text(hjust=.96, vjust=2, size=8), axis.title.y.left=element_text(size=8), axis.title.x=element_blank(), axis.text=element_text(size=8, color="black"), axis.ticks.x=element_line(color="black"), legend.position="top", legend.title=element_text(size=8), legend.text=element_text(size=8))
```

```{r}
join_wp <- ggarrange(wp_pre, wp_mid, ncol=1, nrow=2, align='hv', common.legend = TRUE)
```

```{r}
join_wp <- annotate_figure(join_wp,
               bottom = text_grob("Day of Year", color="black", size=8, x=1, y=1, hjust=-10),
                top = text_grob("2015", color="black", size=8))
```
```{r}
join_wp
```
```{r}
ggsave("join_wp.jpeg", plot = last_plot(), height=10, width=8, units="cm", device="jpeg", dpi=600 )
```
